# Supplementary material for: Cell-Type Specific DNA Methylation Patterns Define Human Breast Cellular Identity
Source: PLoS One. 2012 Dec 20;7(12):e52299. doi: 10.1371/journal.pone.0052299 (PMC3527522; doi:10.1371/journal.pone.0052299)
Supplement: Table S1 — List of all detected ctDMRs, coordinates of regions correspond to NCBI36/hg18 build of the human genome assembly. (XLS) [file pone.0052299.s001.xls]

## Sheet: Sheet1
Regions with detected differential methylation.
Methylated in epithelial cells				Methylated in Fibroblasts
Chromosome Start		End		Chromosome Start		End
chr1	797822	800359		chr1	1197416	1198180
chr1	2490203	2491467		chr1	2273827	2275114
chr1	3809519	3809819		chr1	3764224	3765688
chr1	6186976	6188086		chr1	5854258	5855544
chr1	6478951	6479678		chr1	6367619	6368707
chr1	7032987	7034492		chr1	6605432	6606840
chr1	7037970	7041815		chr1	8311542	8312602
chr1	7714551	7715545		chr1	8852945	8854372
chr1	8353147	8353969		chr1	9214254	9215108
chr1	10432458	10433971		chr1	9515412	9516195
chr1	11743861	11744978		chr1	10675322	10676579
chr1	11772832	11773859		chr1	11745685	11747276
chr1	11784620	11785282		chr1	11963592	11965279
chr1	12772996	12774691		chr1	13781875	13782551
chr1	12776378	12779366		chr1	15128452	15129482
chr1	12829859	12831831		chr1	15540769	15541415
chr1	12841980	12843834		chr1	16355653	16356427
chr1	12877764	12878845		chr1	16357906	16359499
chr1	12937485	13034268		chr1	16786030	16788162
chr1	13507088	13508353		chr1	16864744	16865158
chr1	13540887	13543957		chr1	17641898	17642743
chr1	13545534	13547331		chr1	17732559	17733014
chr1	13569916	13570770		chr1	19121643	19153702
chr1	13714608	13716435		chr1	19455301	19471316
chr1	13899704	13901080		chr1	20098218	20104296
chr1	15524815	15526815		chr1	20384329	20384728
chr1	15620912	15620981		chr1	21709603	21710662
chr1	15919937	15922523		chr1	22173987	22174097
chr1	16165183	16166158		chr1	22198915	22199020
chr1	16731135	16732201		chr1	22241886	22242799
chr1	16733892	16736216		chr1	24311059	24311834
chr1	16923136	16925736		chr1	25995374	25995919
chr1	17504331	17506302		chr1	26061891	26063412
chr1	19846614	19847422		chr1	26372907	26373620
chr1	20373561	20373968		chr1	27061082	27063459
chr1	20380313	20381680		chr1	27093088	27094306
chr1	20382081	20383936		chr1	27541120	27542990
chr1	21596918	21597658		chr1	28392018	28393180
chr1	21622982	21624092		chr1	31659511	31660257
chr1	23756926	23758283		chr1	31818707	31819842
chr1	25993031	25993498		chr1	32576311	32577197
chr1	25999462	26000283		chr1	32601180	32603159
chr1	26197496	26198888		chr1	34102260	34103889
chr1	29013652	29013652		chr1	35096604	35097376
chr1	32182343	32183198		chr1	40280183	40281439
chr1	36559597	36560903		chr1	40747979	40748816
chr1	38032964	38034183		chr1	42409097	42410236
chr1	40015534	40016813		chr1	42981270	42982758
chr1	41215075	41215817		chr1	43194899	43195981
chr1	43129043	43130336		chr1	43573377	43573611
chr1	45049526	45050383		chr1	43587544	43588722
chr1	45859874	45861155		chr1	43661470	43662854
chr1	46412541	46413035		chr1	44167888	44168604
chr1	47465572	47466705		chr1	44232083	44232285
chr1	50660005	50660843		chr1	45727095	45727737
chr1	52841126	52842393		chr1	47669447	47672839
chr1	53567404	53568222		chr1	57087429	57089052
chr1	53971320	53973137		chr1	58813203	58814832
chr1	55003946	55004491		chr1	62563520	62564048
chr1	61886774	61888046		chr1	64440627	64441937
chr1	67674702	67675843		chr1	64744347	64744990
chr1	78730192	78731866		chr1	65660836	65661812
chr1	98282342	98283566		chr1	70276148	70277121
chr1	98287392	98288132		chr1	93684367	93685618
chr1	108587207	108589495		chr1	93822020	93822170
chr1	108793272	108795318		chr1	94778458	94779847
chr1	110826287	110826956		chr1	95059241	95059946
chr1	110861973	110862760		chr1	109217970	109218030
chr1	110951916	110953467		chr1	109553519	109555188
chr1	112332162	112333783		chr1	109594236	109595503
chr1	114324067	114325774		chr1	110246476	110247702
chr1	141629321	141633569		chr1	114969474	114970569
chr1	142308049	142311267		chr1	118528693	118530236
chr1	142645488	142646415		chr1	119332257	119334420
chr1	143803682	143804257		chr1	119335582	119338719
chr1	147196955	147198131		chr1	143694893	143696687
chr1	148091238	148092737		chr1	144027820	144029042
chr1	148782611	148783690		chr1	144428985	144432423
chr1	149960442	149961631		chr1	145696875	145698069
chr1	150090890	150092116		chr1	146399043	146400170
chr1	151224313	151225361		chr1	146827437	146827591
chr1	154380115	154381180		chr1	148071786	148072654
chr1	154481983	154483273		chr1	148168943	148170949
chr1	154660862	154662230		chr1	148254829	148254929
chr1	154670611	154672282		chr1	149116547	149116695
chr1	155139301	155139387		chr1	152015504	152019135
chr1	156003916	156005166		chr1	152657284	152658441
chr1	156526189	156526990		chr1	153277381	153278148
chr1	157667761	157669096		chr1	153364357	153365400
chr1	157949801	157951198		chr1	154389211	154390631
chr1	158057705	158059459		chr1	155139870	155140650
chr1	158645918	158647158		chr1	159273917	159276203
chr1	158881517	158884108		chr1	159331124	159331672
chr1	159025468	159026806		chr1	160307069	160308297
chr1	159664157	159665221		chr1	163456507	163591946
chr1	160258384	160260090		chr1	164125500	164125536
chr1	160612587	160615316		chr1	166464893	166466322
chr1	165352911	165353734		chr1	167344006	167345064
chr1	166964494	166965711		chr1	169887233	169888166
chr1	167023184	167024017		chr1	178427951	178429158
chr1	168900512	168902358		chr1	181421418	181422767
chr1	173640946	173642393		chr1	181539496	181540924
chr1	180915336	180916123		chr1	200946401	200947095
chr1	200356914	200357827		chr1	201046339	201048259
chr1	202000643	202002354		chr1	201164407	201165392
chr1	204619848	204621051		chr1	202301382	202302103
chr1	206149689	206150632		chr1	202460901	202462186
chr1	207823222	207825277		chr1	203903490	203904584
chr1	212223170	212224432		chr1	204009585	204010864
chr1	215185943	215328296		chr1	207892073	207892978
chr1	218930594	218932024		chr1	207896558	207898181
chr1	222869498	222869678		chr1	207917598	207917794
chr1	224797359	224797463		chr1	208044113	208045725
chr1	226358300	226358656		chr1	208570033	208570646
chr1	229068665	229070398		chr1	224025730	224027409
chr1	230715356	230717607		chr1	229325018	229325614
chr1	231524390	231525108		chr1	232575948	232577244
chr1	232107384	232109412		chr1	234374601	234374912
chr1	233880672	233881517		chr1	238552276	238553011
chr1	234712089	234712920		chr1	238839958	238841177
chr1	240577026	240754048		chr1	238847112	238847360
chr1	242279414	242280920		chr1	242283085	242285028
chr1	242579665	242579891		chr1	242879787	242881193
chr1	245014764	245016023		chr1	243583331	243584729
chr1	246409576	246410792		chr1	243916402	243917659
chr1	246682649	246684964		chr1	245012679	245013611
chr1	246866896	246869264		chr1	245562397	245563816
chr1	246880038	246881344		chr1	245682215	245683371
chr10	723171	724705		chr1	245683905	245685037
chr10	1224771	1226933		chr10	3195862	3196600
chr10	1295540	1296894		chr10	5556579	5557987
chr10	1539470	1541881		chr10	5984406	5985723
chr10	1726985	1727753		chr10	6429355	6430283
chr10	1767864	1768596		chr10	8137768	8140107
chr10	1775743	1777153		chr10	11405725	11407144
chr10	5549503	5549758		chr10	14614776	14615814
chr10	6253944	6254437		chr10	15803044	15803834
chr10	6277412	6278081		chr10	18588862	18591111
chr10	6594695	6597114		chr10	21847762	21847850
chr10	6659865	6661951		chr10	21847938	21848050
chr10	8129206	8130348		chr10	23043827	23044429
chr10	8156731	8158180		chr10	26760604	26761279
chr10	21501042	21502346		chr10	29172711	29174052
chr10	28075001	28076180		chr10	31027423	31029735
chr10	30020474	30021783		chr10	43610752	43611416
chr10	30760226	30761150		chr10	45488810	45489424
chr10	44198116	44199341		chr10	47216443	47217695
chr10	45634960	45635550		chr10	47874758	47875821
chr10	46604693	46606296		chr10	70675422	70676419
chr10	48446019	48446110		chr10	72746295	72747416
chr10	48880029	48882418		chr10	73515910	73516461
chr10	50176605	50177756		chr10	75343768	75345548
chr10	51213774	51214453		chr10	76251267	76252293
chr10	63475071	63476302		chr10	76833706	76837959
chr10	66255645	66256965		chr10	79249654	79251272
chr10	69991603	69992846		chr10	79296538	79297392
chr10	80588050	80589255		chr10	79301192	79303247
chr10	81956985	81957901		chr10	82162734	82163920
chr10	83625719	83627324		chr10	88113828	88115004
chr10	85940618	85941719		chr10	88415172	88416449
chr10	88973490	88975206		chr10	92909735	92910684
chr10	90630638	90631889		chr10	95040195	95041575
chr10	94440286	94442093		chr10	97108745	97108892
chr10	95317303	95318660		chr10	101663165	101664506
chr10	95507385	95508909		chr10	102120052	102121097
chr10	99070217	99071491		chr10	102762919	102764107
chr10	102077504	102078296		chr10	106024712	106025983
chr10	102812490	102813816		chr10	111673159	111674340
chr10	104669134	104669911		chr10	111977232	111978316
chr10	112620412	112621259		chr10	112243255	112246403
chr10	114695281	114696607		chr10	118597152	118598786
chr10	116158940	116160258		chr10	119285081	119287303
chr10	118946467	118946837		chr10	123341292	123346129
chr10	121290738	121292019		chr10	126613494	126615413
chr10	123731434	123732149		chr10	129736479	129738245
chr10	123877140	123878189		chr10	131473833	131474768
chr10	124447016	124448062		chr10	131653084	131655833
chr10	124499078	124500487		chr10	131656063	131657396
chr10	124567841	124569316		chr10	134826374	134826374
chr10	125416191	125417368		chr10	135023154	135024961
chr10	125797931	125798602		chr11	222649	223826
chr10	126100539	126101337		chr11	682879	683690
chr10	126124905	126127559		chr11	1805189	1806618
chr10	126420178	126421320		chr11	2312953	2313577
chr10	126706622	126707394		chr11	2378155	2380620
chr10	129422888	129424815		chr11	2876580	2877800
chr10	130597574	130597753		chr11	3033550	3033588
chr10	133000709	133002364		chr11	3109670	3111078
chr10	133643067	133644972		chr11	5225330	5227226
chr10	134190478	134190660		chr11	7461012	7461649
chr11	298150	299431		chr11	8016165	8017401
chr11	352962	353962		chr11	10281367	10282649
chr11	493371	494662		chr11	10427712	10428641
chr11	1362212	1362388		chr11	11987582	11989163
chr11	1573350	1575163		chr11	19328094	19329331
chr11	1780311	1781902		chr11	19330531	19331282
chr11	4210776	4211840		chr11	27345722	27347081
chr11	4219715	4220719		chr11	27448456	27450030
chr11	4265194	4266359		chr11	32411022	32411947
chr11	5036462	5037316		chr11	35598036	35599050
chr11	5963319	5964510		chr11	44288686	44292852
chr11	6295889	6297236		chr11	46305745	46308879
chr11	6475542	6476945		chr11	47550956	47553974
chr11	7462997	7464366		chr11	47692331	47693217
chr11	7651750	7652868		chr11	57115049	57115305
chr11	7826105	7828102		chr11	57317525	57318522
chr11	8059952	8061791		chr11	61492954	61493241
chr11	8662845	8664131		chr11	61649217	61649926
chr11	10433490	10434765		chr11	62449463	62450838
chr11	10634955	10637302		chr11	63358647	63359820
chr11	16990468	16991807		chr11	63747604	63748781
chr11	17510124	17510389		chr11	63834923	63837798
chr11	17514957	17516652		chr11	64270784	64271510
chr11	17694770	17697405		chr11	64367405	64368621
chr11	18151348	18152826		chr11	64648436	64648977
chr11	18187346	18187908		chr11	64706990	64708666
chr11	18225325	18226495		chr11	65116421	65117543
chr11	18244663	18245910		chr11	65379743	65380987
chr11	29996341	29997781		chr11	65872543	65873596
chr11	48859407	48862190		chr11	67738767	67740089
chr11	55343547	55344661		chr11	68429541	68430438
chr11	55517825	55518605		chr11	69603441	69605578
chr11	56014412	56015509		chr11	71466932	71468512
chr11	56136652	56137655		chr11	72601275	72602455
chr11	57703385	57703890		chr11	86189682	86191270
chr11	58980746	58982465		chr11	95163331	95165361
chr11	59563973	59565600		chr11	95757475	95757545
chr11	60761202	60761268		chr11	101695314	101695422
chr11	61350682	61351740		chr11	104409643	104410892
chr11	61353226	61354857		chr11	104419809	104421260
chr11	61485788	61487044		chr11	111460761	111461904
chr11	61880346	61880970		chr11	112691573	112691682
chr11	63624873	63626342		chr11	114877906	114878724
chr11	64253713	64254563		chr11	117250140	117250784
chr11	64587219	64587963		chr11	117638061	117638687
chr11	65839240	65840698		chr11	117895932	117898257
chr11	66161483	66162512		chr11	118673757	118675098
chr11	66249080	66250325		chr11	118742401	118744755
chr11	66910940	66911992		chr11	119106191	119107472
chr11	67482188	67483898		chr11	119512936	119513896
chr11	67485289	67486959		chr11	122979218	122979254
chr11	67490364	67492274		chr11	124310271	124311673
chr11	68273116	68274406		chr11	124458341	124460176
chr11	68281121	68281925		chr11	128278484	128278663
chr11	68369398	68369791		chr11	128310720	128312606
chr11	68535022	68536883		chr11	128319762	128321147
chr11	69228992	69230096		chr11	129443499	129444454
chr11	69294550	69297370		chr11	129812646	129813534
chr11	69595829	69597236		chr11	130290004	130290739
chr11	70808781	70810569		chr11	130292044	130293970
chr11	70955015	70970579		chr12	1468164	1469167
chr11	71015772	71017096		chr12	1595462	1596711
chr11	73033732	73035682		chr12	1793344	1794296
chr11	74461207	74462396		chr12	1990024	1991409
chr11	89194252	89195316		chr12	2087987	2089545
chr11	89289434	89290518		chr12	2090267	2092375
chr11	89352076	89352773		chr12	5466151	5467769
chr11	92173392	92174632		chr12	5468709	5471127
chr11	107497786	107498862		chr12	6351910	6355614
chr11	112618581	112619914		chr12	6505156	6507923
chr11	112800140	112801705		chr12	6924167	6927294
chr11	116614836	116615487		chr12	6947575	6950019
chr11	117519303	117520453		chr12	13143275	13144248
chr11	117599761	117600582		chr12	24627336	24628490
chr11	117716240	117717856		chr12	24945307	24947089
chr11	119542967	119544536		chr12	26171300	26172006
chr11	122211360	122212569		chr12	31366695	31367957
chr11	122935189	122936322		chr12	44021888	44022250
chr11	123315480	123316712		chr12	44946411	44947604
chr11	123318580	123320546		chr12	44949584	44950660
chr11	123390677	123392510		chr12	45062081	45062766
chr11	123398763	123399738		chr12	45757217	45759260
chr11	123405295	123406458		chr12	46383627	46384395
chr11	123413811	123415397		chr12	48329203	48330738
chr11	123469330	123470646		chr12	49013885	49014208
chr11	123816312	123817108		chr12	49884467	49885479
chr11	123944963	123946056		chr12	50490837	50492213
chr11	124540548	124541937		chr12	50590596	50591348
chr11	125731764	125772227		chr12	50911125	50912981
chr11	126374306	126375524		chr12	50914931	50915684
chr11	128069961	128071123		chr12	51153323	51154544
chr11	128318334	128319344		chr12	51197993	51198659
chr11	128670287	128671103		chr12	51583849	51585276
chr11	128746729	128748305		chr12	51586157	51586326
chr11	129765733	129768008		chr12	51861612	51863616
chr11	129824492	129826378		chr12	52003744	52005249
chr11	132906604	132908252		chr12	52663310	52664180
chr11	132908779	132909849		chr12	52665541	52667674
chr11	133274164	133274680		chr12	52673802	52675804
chr11	133277714	133279163		chr12	52733239	52735605
chr11	133280035	133281924		chr12	53047086	53047263
chr11	133316441	133318393		chr12	53071425	53072755
chr11	133652058	133653368		chr12	56285291	56286847
chr11	133658535	133659468		chr12	56458139	56458321
chr11	133707781	133709377		chr12	64983363	64983363
chr11	133718799	133719018		chr12	66327097	66328090
chr12	197915	199945		chr12	69842750	69843630
chr12	2670088	2671222		chr12	70517744	70518241
chr12	2871711	2871914		chr12	74153694	74154710
chr12	3732483	3733935		chr12	84195607	84198042
chr12	4076815	4079193		chr12	88267863	88269546
chr12	4566119	4567088		chr12	88272135	88274336
chr12	6533530	6535254		chr12	88440719	88442712
chr12	7038571	7039528		chr12	92382144	92384760
chr12	7977679	7980360		chr12	97373476	97374854
chr12	8437813	8438346		chr12	98900733	98902013
chr12	8451706	8453065		chr12	102757532	102758267
chr12	8705957	8707130		chr12	103058162	103059200
chr12	9281763	9282758		chr12	103376906	103377590
chr12	9977513	9978206		chr12	103464488	103466138
chr12	16648283	16649702		chr12	108361709	108364757
chr12	16652859	16654236		chr12	108651180	108652044
chr12	22377064	22378473		chr12	108743135	108743412
chr12	27756393	27757397		chr12	111034600	111035372
chr12	28019246	28020968		chr12	111114981	111116129
chr12	31370557	31372081		chr12	117313903	117315170
chr12	38298669	38299635		chr12	119132020	119132739
chr12	43729396	43730665		chr12	119692794	119694519
chr12	46683067	46684324		chr12	120948775	120950891
chr12	47205541	47206538		chr12	121274117	121274223
chr12	47644654	47644855		chr12	121274612	121274766
chr12	48014964	48016686		chr12	121778959	121782044
chr12	50938126	50938822		chr12	122000412	122001322
chr12	51287192	51287375		chr12	123336175	123338051
chr12	51410022	51413004		chr12	123339741	123340682
chr12	52614620	52617725		chr12	123934077	123934624
chr12	52683826	52687438		chr12	123937636	123964807
chr12	52690247	52693131		chr12	129999149	129999703
chr12	52693652	52695482		chr12	130041538	130044035
chr12	52703858	52705093		chr13	19649784	19650967
chr12	52708026	52709401		chr13	26921222	26922062
chr12	52710816	52712758		chr13	31878933	31879985
chr12	53803744	53804576		chr13	40241618	40242908
chr12	53900865	53902110		chr13	43630977	43632922
chr12	54310152	54312328		chr13	43906509	43907321
chr12	54528772	54528946		chr13	44908483	44910215
chr12	86700623	86702627		chr13	45858660	45858783
chr12	93063604	93063865		chr13	49092242	49092935
chr12	105246688	105247914		chr13	50538008	50539937
chr12	105502145	105503595		chr13	50752049	50752963
chr12	105519089	105519953		chr13	52127506	52129004
chr12	107049500	107052120		chr13	79808651	79810175
chr12	107513625	107514460		chr13	98033207	98033936
chr12	108018662	108018864		chr13	99992184	99993093
chr12	108695078	108695822		chr13	99994542	99995749
chr12	108755935	108756112		chr13	109751442	109753031
chr12	109952550	109954700		chr13	110009651	110010851
chr12	111830681	111831311		chr13	110013176	110013456
chr12	118094292	118094374		chr13	112483682	112485054
chr12	119036631	119036845		chr13	113162688	113163300
chr12	119942640	119943306		chr14	19994357	19995745
chr12	120224079	120224408		chr14	20537161	20538303
chr12	120735182	120736140		chr14	20579603	20582310
chr12	121765029	121766465		chr14	22359850	22360613
chr12	121946390	121948008		chr14	22466067	22466103
chr12	122873537	122873565		chr14	23527777	23530366
chr12	123989856	123991038		chr14	23671448	23671730
chr12	127865343	127865833		chr14	32476502	32477384
chr12	129389961	129390797		chr14	32478845	32479778
chr12	129682982	129684520		chr14	49635573	49636437
chr13	19702949	19704221		chr14	58363568	58365026
chr13	25335616	25336905		chr14	60188185	60193397
chr13	25340124	25341295		chr14	62740971	62741999
chr13	28496589	28498006		chr14	64239314	64240611
chr13	32675831	32679026		chr14	74146281	74147248
chr13	34946737	34949738		chr14	74488522	74490331
chr13	35902075	35903635		chr14	75114714	75190981
chr13	45322566	45324695		chr14	76964508	76966017
chr13	48689110	48691449		chr14	80812498	80814018
chr13	51784906	51786183		chr14	88361105	88362034
chr13	52211122	52212973		chr14	90643907	90645634
chr13	56614718	56616696		chr14	90794008	90794678
chr13	56629171	56629817		chr14	90828043	90829213
chr13	56634533	56636410		chr14	93461836	93463766
chr13	60108893	60110237		chr14	93495654	93496540
chr13	74710443	74711732		chr14	94307386	94310559
chr13	78315700	78316573		chr14	94858157	94859568
chr13	87123909	87125283		chr14	95002583	95005110
chr13	90849304	90850543		chr14	99322463	99323342
chr13	94160179	94161525		chr14	99594935	99595963
chr13	95003602	95004468		chr14	99916908	99917224
chr13	98534714	98535990		chr14	101295569	101296662
chr13	98761917	98763740		chr14	101621194	101621302
chr13	102515773	102517116		chr14	102361423	102362643
chr13	110018082	110018726		chr14	102363771	102364955
chr13	110157429	110157684		chr14	103244431	103245904
chr13	112676730	112678241		chr14	104703429	104704850
chr13	112680427	112681566		chr15	23662301	23663673
chr13	112700532	112701827		chr15	29477200	29478338
chr13	113150485	113152665		chr15	30795789	30797033
chr13	113198326	113199985		chr15	33625959	33627264
chr13	113284051	113284978		chr15	38195185	38195827
chr14	19216014	19218178		chr15	39417149	39417382
chr14	20095993	20097062		chr15	39624260	39624958
chr14	22660061	22661529		chr15	40759527	40759708
chr14	22946014	22947530		chr15	40767605	40768987
chr14	23710869	23712131		chr15	41823636	41824274
chr14	33487621	33489341		chr15	41877477	41880012
chr14	50358855	50360399		chr15	54919202	54919916
chr14	50365325	50366626		chr15	56620611	56622895
chr14	53933200	53934258		chr15	57479119	57480457
chr14	53981127	53981891		chr15	61119129	61121466
chr14	54105223	54106361		chr15	67489561	67490935
chr14	55115141	55116283		chr15	70857678	70858514
chr14	64077952	64079722		chr15	72295044	72295851
chr14	68795572	68796108		chr15	77030454	77031449
chr14	69417424	69418069		chr15	78056453	78057986
chr14	69766748	69768023		chr15	79401451	79404638
chr14	70005383	70007281		chr15	80535447	80536158
chr14	70174141	70174970		chr15	80582965	80583958
chr14	75515529	75517761		chr15	84136883	84138230
chr14	88950963	88952351		chr15	88118307	88118986
chr14	91481369	91482160		chr15	88150878	88153275
chr14	91851884	91853029		chr15	90739363	90740558
chr14	93321427	93323307		chr15	91053040	91054330
chr14	93832166	93832197		chr15	94705338	94707797
chr14	93858644	93859512		chr15	98088723	98090027
chr14	95186990	95188831		chr15	99233631	99236091
chr14	98518853	98519794		chr16	336587	337502
chr14	99910605	99911771		chr16	372869	374539
chr14	103252452	103254958		chr16	581497	582580
chr14	105130676	105132492		chr16	666175	667420
chr14	105238549	105239837		chr16	958994	960063
chr14	105622917	105623842		chr16	1226187	1226272
chr14	105861415	105862163		chr16	1481379	1481800
chr14	106119292	106119498		chr16	1690063	1692365
chr14	106240758	106241585		chr16	1771051	1771727
chr15	18437843	18438086		chr16	1942305	1945038
chr15	18511157	18517056		chr16	2254042	2255457
chr15	19092141	19094049		chr16	2673293	2674299
chr15	19189413	19193191		chr16	2914378	2915112
chr15	19262887	19264352		chr16	3871591	3871705
chr15	19268352	19270236		chr16	4488690	4489255
chr15	19522571	19528484		chr16	11561981	11562941
chr15	19883535	19885189		chr16	11563231	11586706
chr15	19943573	19944681		chr16	11783108	11783929
chr15	21050681	21052881		chr16	14703311	14711229
chr15	35175357	35177201		chr16	14747914	14750392
chr15	39242390	39242643		chr16	14969921	14972471
chr15	41372202	41372349		chr16	15380101	15380487
chr15	41674569	41676961		chr16	15381417	15384422
chr15	41773936	41775871		chr16	21338902	21339357
chr15	43037158	43037699		chr16	21342989	21345950
chr15	43189614	43191023		chr16	21437026	21437573
chr15	43194707	43196428		chr16	21439401	21444373
chr15	43213765	43216527		chr16	21771218	21771637
chr15	43279823	43281231		chr16	21775297	21778245
chr15	43455590	43456745		chr16	22432136	22433550
chr15	56511594	56512827		chr16	24853697	24854625
chr15	57517786	57519066		chr16	28280783	28282132
chr15	58478761	58479675		chr16	28390637	28390673
chr15	61581253	61583050		chr16	28455807	28456498
chr15	64333702	64334674		chr16	28556651	28558045
chr15	65267884	65270241		chr16	28670808	28672185
chr15	72209494	72212583		chr16	29530291	29530851
chr15	76102882	76104166		chr16	29532679	29534368
chr15	78063374	78064497		chr16	30036209	30037483
chr15	80127683	80129183		chr16	30159378	30159833
chr15	81114105	81114844		chr16	30163534	30164884
chr15	82512819	82514124		chr16	30290668	30291830
chr15	83326832	83328085		chr16	30814088	30815007
chr15	85853507	85854113		chr16	49289221	49290326
chr15	87539421	87540515		chr16	49326842	49330514
chr15	89567153	89568421		chr16	56210157	56210412
chr15	91433778	91435210		chr16	56213293	56214454
chr15	92725698	92727661		chr16	56227832	56228917
chr15	94677761	94678614		chr16	56388252	56389697
chr15	97370016	97371671		chr16	56393758	56394963
chr15	98905324	98907117		chr16	64950707	64951646
chr15	99612869	99614223		chr16	66073665	66074561
chr15	99788463	99789268		chr16	69390216	69390902
chr15	99852766	99855159		chr16	70687548	70689537
chr15	100101252	100102480		chr16	71656695	71656796
chr15	100291889	100292847		chr16	74089688	74091518
chr16	1605206	1606388		chr16	74130556	74131811
chr16	1898325	1899270		chr16	74141967	74142553
chr16	2500910	2502070		chr16	79907259	79908358
chr16	3193802	3195176		chr16	80083501	80085440
chr16	3346480	3347350		chr16	82631589	82632738
chr16	3603648	3603723		chr16	82882645	82883292
chr16	3877328	4105560		chr16	82885911	82888429
chr16	4405178	4406126		chr16	83092400	83093698
chr16	5252955	5254668		chr16	83577268	83577444
chr16	5258438	5258722		chr16	84196311	84197728
chr16	5357869	5358229		chr16	84287760	84288773
chr16	7320580	7321622		chr16	85095193	85095631
chr16	15094684	15095901		chr16	86457911	86459459
chr16	19497221	19498221		chr16	86460859	86462165
chr16	20246983	20250284		chr16	88155821	88157001
chr16	21459787	21460320		chr16	88308287	88308507
chr16	21475424	21476087		chr17	182320	183599
chr16	21738293	21739530		chr17	200596	202996
chr16	26987027	27116649		chr17	568440	572244
chr16	27123889	27133191		chr17	637857	640832
chr16	27532186	27532714		chr17	1413801	1414594
chr16	27988336	27989549		chr17	1619695	1620477
chr16	28993539	28994753		chr17	4113602	4114953
chr16	29231698	29233044		chr17	4399926	4400711
chr16	31392312	31393652		chr17	4682084	4682504
chr16	31953410	31954373		chr17	4708264	4711517
chr16	32168987	32172147		chr17	6497809	6499410
chr16	32172506	32174184		chr17	7177590	7178611
chr16	32592982	32594699		chr17	7599185	7599838
chr16	32596029	32596103		chr17	9514392	9516007
chr16	33109928	33115262		chr17	9750915	9751038
chr16	33169951	33171766		chr17	9752827	9753944
chr16	33513945	33514535		chr17	9808149	9809153
chr16	33518116	33521175		chr17	9869460	9870810
chr16	33683581	33684796		chr17	9874966	9876221
chr16	34115259	34116049		chr17	12508517	12509330
chr16	47206253	47206961		chr17	15407994	15408982
chr16	48424448	48425546		chr17	16277350	16279589
chr16	51526182	51527279		chr17	16686947	16688383
chr16	52879307	52882831		chr17	17624532	17626077
chr16	55116425	55117384		chr17	18623950	18624990
chr16	55260231	55262896		chr17	18892819	18893482
chr16	56838691	56838903		chr17	19562768	19563482
chr16	57057243	57057399		chr17	19597129	19597926
chr16	69565248	69568410		chr17	19997850	19999465
chr16	69572721	69573019		chr17	20358967	20359843
chr16	70714272	70715228		chr17	22642149	22642508
chr16	73789744	73789978		chr17	23966899	23968421
chr16	77142952	77143935		chr17	24238215	24239265
chr16	79771981	79772401		chr17	26403833	26404512
chr16	79811074	79812004		chr17	33918740	33920027
chr16	80030228	80030805		chr17	35910189	35912394
chr16	82989565	82990669		chr17	36025639	36027769
chr16	83510646	83511062		chr17	36996102	36997360
chr16	88100397	88101498		chr17	37031920	37034094
chr16	88216167	88218074		chr17	37067514	37068422
chr16	88716805	88717485		chr17	37372942	37374262
chr17	583319	584141		chr17	37958743	37959310
chr17	1027448	1028132		chr17	40933020	40933154
chr17	1032753	1033475		chr17	40958383	40958604
chr17	3003947	3004620		chr17	43296537	43297582
chr17	3047781	3048522		chr17	43348042	43349638
chr17	3065707	3067115		chr17	43542674	43544080
chr17	4635470	4638140		chr17	44023704	44025110
chr17	4812414	4813727		chr17	44027192	44030037
chr17	6557932	6558758		chr17	44037781	44041527
chr17	7641977	7642941		chr17	44047542	44051097
chr17	8069940	8071235		chr17	44053420	44054754
chr17	8642230	8643267		chr17	44647105	44647841
chr17	8867294	8867993		chr17	44834312	44835645
chr17	9507995	9511491		chr17	45479875	45480715
chr17	9803343	9804158		chr17	45902739	45905003
chr17	9885928	9887414		chr17	46232026	46233515
chr17	11400538	11401177		chr17	50752686	50754113
chr17	16527387	16528254		chr17	52267040	52268301
chr17	18350253	18351126		chr17	52412784	52415531
chr17	18412241	18412684		chr17	52479845	52480796
chr17	18587638	18589083		chr17	52725040	52725927
chr17	18795084	18795860		chr17	58950182	58951335
chr17	19002062	19002723		chr17	59211087	59214546
chr17	19935137	19936148		chr17	59360939	59361732
chr17	20317160	20317565		chr17	60483828	60485227
chr17	20745834	20746734		chr17	61609753	61614837
chr17	22973839	22975220		chr17	62672823	62675234
chr17	24062624	24064516		chr17	67622750	67625804
chr17	28343623	28344742		chr17	67626931	67628157
chr17	29506059	29508413		chr17	68774309	68774789
chr17	31649140	31650140		chr17	70591483	70592252
chr17	31882267	31883382		chr17	71172835	71172868
chr17	33763431	33764022		chr17	71534762	71535952
chr17	33969708	33972127		chr17	71539819	71540061
chr17	34277287	34278271		chr17	72786912	72788441
chr17	34575030	34575927		chr17	72792707	72795268
chr17	35781335	35781947		chr17	73706530	73707569
chr17	36468768	36468986		chr17	73731689	73733062
chr17	38380721	38381200		chr17	73934856	73936433
chr17	39621437	39629049		chr17	74539443	74542251
chr17	40861694	40862666		chr17	75617583	75620424
chr17	41036964	41037114		chr17	75691420	75692111
chr17	43285804	43287056		chr17	75758136	75759143
chr17	43390552	43391869		chr17	75772510	75773772
chr17	43979203	43981518		chr17	76829094	76830563
chr17	44013295	44015784		chr17	77244606	77255192
chr17	45285844	45286664		chr17	77651081	77652403
chr17	45560599	45561594		chr17	77998745	78000147
chr17	46112917	46113721		chr17	78079278	78080355
chr17	46266746	46267957		chr17	78389067	78392106
chr17	50696083	50697314		chr18	490912	492043
chr17	52477806	52478614		chr18	8776070	8777663
chr17	52685764	52686695		chr18	13266898	13268183
chr17	55451401	55452659		chr18	17999142	18002330
chr17	56798713	56799722		chr18	18006882	18007616
chr17	57022439	57023541		chr18	18967903	18969336
chr17	58871026	58871606		chr18	18971237	18972532
chr17	65681947	65684723		chr18	19422185	19423178
chr17	68943095	68945706		chr18	22380719	22381767
chr17	68951250	68952253		chr18	22385249	22385888
chr17	69343137	69343437		chr18	27517434	27518287
chr17	69777434	69778365		chr18	32016412	32017557
chr17	69861017	69862753		chr18	41551631	41555031
chr17	69973710	69975722		chr18	41704106	41705049
chr17	70037581	70039496		chr18	50776356	50777756
chr17	70056886	70059289		chr18	54515203	54516164
chr17	70086431	70088314		chr18	55273742	55274328
chr17	70130861	70132400		chr18	59294581	59297622
chr17	70212050	70213017		chr18	59789311	59790262
chr17	70214121	70214589		chr18	65219713	65221707
chr17	70827705	70828809		chr18	70319389	70320072
chr17	71402949	71404052		chr18	75365729	75367337
chr17	73969500	73970775		chr19	294151	295235
chr17	74529984	74531135		chr19	804640	805136
chr17	75364479	75366021		chr19	949579	950227
chr17	75525749	75526909		chr19	1391311	1392982
chr17	76572828	76573553		chr19	1446824	1448416
chr17	76624174	76625439		chr19	1760537	1761242
chr17	78607152	78608293		chr19	1797925	1798650
chr18	1352132	1353899		chr19	1805302	1806526
chr18	5620500	5622222		chr19	2191871	2193215
chr18	7119832	7120422		chr19	2726872	2727205
chr18	7551985	7552841		chr19	2925304	2925689
chr18	8597766	8598931		chr19	3471272	3472334
chr18	9698903	9700116		chr19	4489624	4490342
chr18	10442030	10443537		chr19	4865149	4866313
chr18	12056754	12057996		chr19	5576421	5577756
chr18	18988341	18988400		chr19	5740315	5742053
chr18	22433377	22434499		chr19	5781930	5783420
chr18	28345637	28347396		chr19	5794168	5795922
chr18	33401482	33402284		chr19	5860815	5861302
chr18	43410192	43411498		chr19	6310647	6311368
chr18	46442161	46445285		chr19	7361978	7362587
chr18	54396557	54398680		chr19	7465308	7465520
chr18	54951073	54952200		chr19	7649671	7651392
chr18	55090074	55090999		chr19	12704038	12704393
chr18	55094016	55095291		chr19	12721486	12723426
chr18	55786415	55789027		chr19	13476544	13477614
chr18	68687868	68688904		chr19	15101616	15102486
chr18	73087446	73088230		chr19	16038835	16042584
chr19	331292	334338		chr19	16541677	16542601
chr19	703597	704355		chr19	16623442	16625085
chr19	745984	747218		chr19	17820856	17822701
chr19	1401424	1402495		chr19	18498192	18499001
chr19	1833101	1834009		chr19	19305549	19305616
chr19	2041978	2042366		chr19	19307405	19308054
chr19	2188628	2189008		chr19	34846537	34847812
chr19	3817165	3818933		chr19	37526644	37526791
chr19	4347891	4348793		chr19	40528778	40530012
chr19	4861760	4862640		chr19	43447099	43449464
chr19	5886149	5886789		chr19	44019359	44021743
chr19	6961161	6963931		chr19	44132758	44136729
chr19	8124149	8124576		chr19	45954382	45955180
chr19	8721455	8723817		chr19	46500459	46501077
chr19	8724362	8729719		chr19	48978218	48979291
chr19	10012085	10012769		chr19	49965681	49965972
chr19	10258690	10260838		chr19	49971573	49972054
chr19	10951575	10952158		chr19	50234516	50235784
chr19	11135908	11137201		chr19	50488832	50489638
chr19	11392130	11394013		chr19	51078655	51079951
chr19	11426164	11426795		chr19	51696065	51696155
chr19	14770894	14772159		chr19	52193240	52194608
chr19	14835602	14836521		chr19	52426472	52428160
chr19	14854260	14854811		chr19	52971702	52972008
chr19	14875659	14877399		chr19	53468185	53468460
chr19	14913127	14914239		chr19	54268769	54269249
chr19	14953252	14953541		chr19	54878992	54881264
chr19	14977371	14978810		chr19	55047482	55048400
chr19	15610662	15610736		chr19	55627493	55630010
chr19	15793192	15794117		chr19	56146655	56147963
chr19	17002624	17002804		chr19	56195205	56196343
chr19	18606416	18607421		chr19	56991372	56992618
chr19	20230261	20231714		chr19	57900465	57900651
chr19	35146510	35147155		chr19	58002021	58002865
chr19	35552465	35554486		chr19	58546427	58548833
chr19	36328537	36329784		chr19	59374217	59374460
chr19	38558034	38558902		chr19	60683077	60683390
chr19	38868771	38870083		chr19	60860304	60860655
chr19	40628359	40629915		chr19	61373390	61374000
chr19	41037393	41039285		chr19	62555407	62556898
chr19	41084000	41085698		chr19	63414892	63416670
chr19	43973078	43974103		chr19	63521794	63523638
chr19	45484190	45484950		chr2	11193977	11194558
chr19	45884704	45887566		chr2	12769540	12770198
chr19	46119438	46122319		chr2	17860153	17861217
chr19	46247724	46248742		chr2	20285957	20287153
chr19	46719023	46720412		chr2	20294390	20295241
chr19	46775053	46776450		chr2	24306805	24306840
chr19	46881897	46883604		chr2	25449127	25450409
chr19	46905028	46906055		chr2	27443063	27444542
chr19	46951718	46953171		chr2	28621143	28622345
chr19	47722719	47723722		chr2	36434747	36435698
chr19	47789184	47790468		chr2	37228990	37230164
chr19	48572403	48572509		chr2	44351239	44351784
chr19	50592992	50594427		chr2	53865548	53865921
chr19	50859298	50860167		chr2	54930494	54930902
chr19	51059393	51060473		chr2	55027327	55029473
chr19	53016933	53018458		chr2	56002624	56003529
chr19	53926306	53927099		chr2	64291503	64292838
chr19	53940238	53943056		chr2	71144579	71145597
chr19	55395986	55396563		chr2	73910987	73912047
chr19	55846120	55846540		chr2	74496368	74497576
chr19	56064941	56066201		chr2	74540193	74541378
chr19	56104803	56106253		chr2	85499862	85501281
chr19	56152453	56162116		chr2	87828475	87829301
chr19	56181223	56182268		chr2	89608654	89609712
chr19	56183417	56186392		chr2	95924610	95927530
chr19	56206526	56206595		chr2	96041493	96041880
chr19	56209214	56210688		chr2	96926297	96927574
chr19	56217328	56218430		chr2	97242070	97243141
chr19	56231513	56232073		chr2	97710825	97712073
chr19	56263859	56265334		chr2	97803861	97803968
chr19	56445662	56446793		chr2	101969001	101970786
chr19	56823001	56824575		chr2	105722079	105723005
chr19	58475509	58477542		chr2	105728912	105730200
chr19	58484626	58485586		chr2	106049027	106049873
chr19	58494712	58495831		chr2	108970031	108971158
chr19	58501189	58501900		chr2	110767096	110767132
chr19	58798300	58798690		chr2	112446894	112523098
chr19	59567524	59568512		chr2	113057316	113058370
chr19	59700995	59701878		chr2	113121169	113122529
chr19	59862234	59864643		chr2	114094660	114095598
chr19	59951810	59953903		chr2	119322052	119329042
chr19	59986109	59987916		chr2	120946585	120947638
chr19	60006278	60009303		chr2	127691861	127692555
chr19	60029462	60030572		chr2	127885392	127886590
chr19	60046235	60046702		chr2	128799207	128800178
chr19	60050863	60052163		chr2	130985005	130985949
chr19	60054721	60070794		chr2	131385571	131386715
chr19	60144901	60145068		chr2	134932500	134933570
chr19	60285461	60287214		chr2	152665437	152665693
chr19	60321585	60322548		chr2	153196518	153197291
chr19	60555500	60557097		chr2	159721250	159723326
chr19	60965270	60966675		chr2	160972875	160974248
chr19	60975817	60976679		chr2	173001601	173003031
chr19	61039321	61040042		chr2	173309198	173310299
chr19	61150948	61151596		chr2	176660536	176660680
chr19	61326217	61329444		chr2	176672881	176676454
chr19	61378588	61379396		chr2	176686885	176688463
chr2	671271	671548		chr2	176689453	176693515
chr2	1395898	1397024		chr2	176696064	176698243
chr2	3505529	3506157		chr2	176719679	176724541
chr2	3679986	3680343		chr2	176729595	176733130
chr2	3786384	3787824		chr2	176733214	176738765
chr2	8736729	8738479		chr2	176762268	176763607
chr2	9262726	9263997		chr2	192418786	192420840
chr2	10140621	10143013		chr2	200039289	200041301
chr2	20293153	20293509		chr2	201696655	201697862
chr2	24995847	24996343		chr2	202602036	202602712
chr2	25243247	25244588		chr2	206251367	206252229
chr2	25328787	25329953		chr2	213109131	213109359
chr2	27156045	27157601		chr2	215383067	215384348
chr2	28594573	28596144		chr2	218965745	218966269
chr2	29298293	29299929		chr2	219814482	219816706
chr2	31217502	31218629		chr2	219819512	219822159
chr2	31307941	31308626		chr2	220259197	220260124
chr2	38746344	38747971		chr2	227373283	227374613
chr2	55362852	55363542		chr2	232360153	232361075
chr2	65070662	65071985		chr2	233232192	233232637
chr2	66517738	66518862		chr2	233876545	233876879
chr2	69856111	69856569		chr2	233957528	233958660
chr2	73781037	73781997		chr2	235526309	235527662
chr2	73894431	73896531		chr2	235720198	235721243
chr2	73906708	73906864		chr2	238335431	238337399
chr2	74582495	74583783		chr2	238802116	238802976
chr2	80382585	80383426		chr2	238894539	238895690
chr2	84960174	84960759		chr2	239511418	239512105
chr2	85664003	85665370		chr2	240722668	240723538
chr2	85965764	85968832		chr2	241020842	241022686
chr2	86869140	86869967		chr20	3680502	3681889
chr2	86906225	86907438		chr20	4099318	4101081
chr2	87154378	87155381		chr20	4653003	4654270
chr2	87537589	87538540		chr20	8061912	8063485
chr2	88209589	88211826		chr20	13709043	13709802
chr2	91209303	91210830		chr20	16484356	16485568
chr2	94844525	94845547		chr20	16499651	16499942
chr2	96888234	96889102		chr20	17621791	17623210
chr2	97364815	97365821		chr20	18759435	18759528
chr2	110012740	110013980		chr20	19816322	19818283
chr2	110552697	110554357		chr20	21629297	21631736
chr2	110664513	110665750		chr20	21635089	21637476
chr2	111966684	111967408		chr20	25178326	25179203
chr2	113972173	113973455		chr20	29772650	29774264
chr2	114016679	114017272		chr20	30254432	30255632
chr2	130466589	130467594		chr20	30498688	30499959
chr2	131392130	131479835		chr20	33635215	33635246
chr2	131920325	131921467		chr20	34521934	34523065
chr2	131950621	131953572		chr20	35584117	35585500
chr2	132820168	132821665		chr20	36225030	36225574
chr2	133144872	133145682		chr20	39196359	39198913
chr2	133351683	133352749		chr20	42247996	42249012
chr2	158402183	158403363		chr20	42671119	42671784
chr2	159567575	159569447		chr20	43858579	43861414
chr2	160363725	160363936		chr20	44770149	44771395
chr2	162070202	162071826		chr20	45382521	45383202
chr2	162637724	162638724		chr20	45423799	45423940
chr2	164298485	164298592		chr20	45726444	45730089
chr2	167815513	167816315		chr20	47092986	47093333
chr2	172678223	172679494		chr20	49070602	49070856
chr2	172681136	172683068		chr20	55400537	55401611
chr2	175205886	175207055		chr20	55402583	55403778
chr2	190152136	190153703		chr20	56840973	56842083
chr2	192765816	192766672		chr20	57018937	57022368
chr2	208343954	208345229		chr20	60157602	60159303
chr2	208396804	208399568		chr20	60241566	60242185
chr2	210151689	210152952		chr20	60396699	60397989
chr2	219425518	219426846		chr20	60768151	60770294
chr2	219430326	219432099		chr20	61041346	61041596
chr2	219556111	219557420		chr20	61357507	61358925
chr2	223624489	223627198		chr20	61991567	61992850
chr2	228436579	228437819		chr21	29591588	29592821
chr2	229841910	229843171		chr21	31174830	31176018
chr2	231150032	231150567		chr21	32591944	32593828
chr2	231565830	231565975		chr21	34369467	34369744
chr2	231764462	231764534		chr21	34810926	34812878
chr2	232500342	232501514		chr21	35342124	35343519
chr2	233441793	233442839		chr21	36755691	36756800
chr2	233926596	233927345		chr21	36772970	36774694
chr2	233960252	233962070		chr21	38550573	38551831
chr2	234209179	234210421		chr21	38796873	38798123
chr2	234285447	234286706		chr21	39314693	39317574
chr2	237985126	237988164		chr21	39475424	39475947
chr2	238433276	238434472		chr21	39735652	39737524
chr2	239419013	239419936		chr21	42058259	42059632
chr2	240617598	240621112		chr21	42223929	42227053
chr2	240632956	240634599		chr21	42305295	42307761
chr2	240693815	240697526		chr21	42406746	42486464
chr2	240698991	240699621		chr21	42514774	42515739
chr20	757580	758367		chr21	43605189	43606643
chr20	1553842	1555632		chr21	44168810	44170461
chr20	2308112	2309028		chr21	45692370	45692686
chr20	2678092	2680039		chr21	46174556	46175729
chr20	2970553	2971792		chr22	16606528	16607794
chr20	4901809	4903236		chr22	16933308	16933879
chr20	5245863	5246916		chr22	17211929	17213018
chr20	9436765	9438336		chr22	17660044	17660785
chr20	10551424	10552363		chr22	18499980	18500910
chr20	12308549	12310061		chr22	18675558	18676448
chr20	17984114	17985139		chr22	18802595	18804994
chr20	20180016	20181007		chr22	19814816	19815897
chr20	33344271	33344381		chr22	19963205	19964287
chr20	34922127	34923596		chr22	20124949	20126218
chr20	35750023	35750892		chr22	20177211	20179141
chr20	36233127	36301582		chr22	21854112	21855296
chr20	36681014	36681661		chr22	21935868	21936653
chr20	38753834	38755839		chr22	21998473	21999497
chr20	42586633	42586633		chr22	23000481	23001648
chr20	43466950	43466950		chr22	24492367	24493463
chr20	44524918	44526008		chr22	25204967	25206126
chr20	44771915	44772905		chr22	30677377	30678453
chr20	47623417	47624527		chr22	32643988	32644951
chr20	48837971	48838947		chr22	36413797	36414704
chr20	49649113	49650056		chr22	36711005	36712546
chr20	49852348	49853100		chr22	38721343	38722257
chr20	54420205	54421084		chr22	39015273	39016025
chr20	54632650	54637267		chr22	40104750	40104986
chr20	55563555	55564813		chr22	40199496	40200221
chr20	55627471	55629322		chr22	40421280	40422831
chr20	57139489	57142287		chr22	41159082	41160968
chr20	57306084	57307407		chr22	41671149	41674190
chr20	58004158	58004874		chr22	41922965	41923933
chr20	58077559	58078534		chr22	43999099	44001966
chr20	58318597	58319413		chr22	45395655	45397000
chr20	58326949	58328182		chr22	45400128	45402043
chr20	59727400	59728663		chr22	48863164	48864213
chr20	60077992	60079298		chr22	48865366	48867114
chr20	60125077	60126436		chr3	3818190	3818984
chr20	60441533	60443059		chr3	9263536	9265054
chr20	61322880	61323562		chr3	9449929	9450880
chr20	61360366	61361656		chr3	11290606	11291308
chr20	61424561	61425455		chr3	13495908	13498360
chr20	62050938	62052080		chr3	23217599	23218850
chr20	62189770	62191234		chr3	32591934	32593237
chr20	62209338	62210549		chr3	32834973	32837631
chr20	62253139	62254345		chr3	38000105	38002517
chr21	13975959	13977278		chr3	42107200	42108622
chr21	29424483	29425233		chr3	42601961	42603897
chr21	36874386	36877080		chr3	42697076	42697186
chr21	39612862	39613818		chr3	47459424	47460788
chr21	40055784	40055956		chr3	48606316	48607121
chr21	40157750	40158824		chr3	48917854	48917885
chr21	41655689	41656530		chr3	49210632	49211409
chr21	42549977	42551001		chr3	50166081	50166197
chr21	42606770	42607481		chr3	51986042	51987395
chr21	42664554	42667180		chr3	52062868	52063422
chr21	42680320	42682500		chr3	52798169	52799298
chr21	42690065	42696768		chr3	56809178	56810459
chr21	42785336	42786066		chr3	65971164	65972648
chr21	43976191	43977447		chr3	69112244	69112917
chr21	44229557	44230793		chr3	71201699	71203276
chr21	44597540	44662623		chr3	111124748	111125926
chr21	44666486	44668038		chr3	123991748	123991780
chr21	44796388	44797686		chr3	125295432	125296805
chr21	44824060	44825302		chr3	135857247	135858366
chr21	44835928	44837193		chr3	136000724	136001974
chr21	44844168	44845604		chr3	137954511	137955990
chr21	44899935	44900556		chr3	142431844	142433136
chr21	44926942	44930047		chr3	152646011	152646999
chr21	44943183	44943202		chr3	157914253	157915223
chr21	45538735	45540033		chr3	159302878	159305166
chr21	46336123	46337528		chr3	159934069	159934280
chr22	14651683	14652710		chr3	161040033	161041502
chr22	14794004	14796028		chr3	180664820	180665778
chr22	15451614	15452303		chr3	185011680	185012748
chr22	16422463	16424188		chr3	185502015	185503899
chr22	17160763	17165211		chr3	185531986	185535127
chr22	17193735	17195011		chr3	185541801	185542763
chr22	17199325	17200878		chr3	185573073	185574088
chr22	17208564	17209067		chr3	188950249	188951462
chr22	17226043	17227539		chr3	195876789	195878018
chr22	17231567	17233639		chr3	196933327	196934260
chr22	17355176	17355564		chr3	197109119	197109878
chr22	18453350	18454327		chr3	197111102	197113152
chr22	18699393	18700219		chr3	197118069	197118692
chr22	18805181	18806618		chr3	197122733	197124861
chr22	18940768	18942318		chr3	197195094	197195717
chr22	18991618	18995018		chr3	197353490	197355981
chr22	19012998	19013995		chr3	197497627	197497627
chr22	19032996	19035390		chr3	199168951	199170536
chr22	19235385	19236803		chr4	483819	484104
chr22	19463203	19464488		chr4	2735091	2735378
chr22	19816839	19825056		chr4	2908012	2909743
chr22	19832899	19844934		chr4	3356179	3358534
chr22	19859886	19864026		chr4	4907306	4909794
chr22	19896013	19897369		chr4	4910170	4911380
chr22	19911317	19914883		chr4	6741551	6741592
chr22	19944977	19946323		chr4	6748680	6750157
chr22	19949536	19951904		chr4	6760435	6762009
chr22	19978681	19980292		chr4	6957458	6958792
chr22	19985067	19986294		chr4	8494342	8495036
chr22	20005016	20006813		chr4	9630006	9631318
chr22	20036625	20036724		chr4	9633016	9634297
chr22	20102841	20104122		chr4	9709920	9712209
chr22	20199345	20200595		chr4	13211653	13212829
chr22	21303573	21304503		chr4	17396607	17398059
chr22	21543481	21544654		chr4	21557883	21559234
chr22	22463119	22464329		chr4	24638986	24640078
chr22	22989871	22990947		chr4	25231695	25232441
chr22	23349521	23351222		chr4	40210806	40212368
chr22	23371389	23373004		chr4	40447331	40448472
chr22	23795412	23797302		chr4	42095482	42096401
chr22	23918345	23919973		chr4	48035336	48036842
chr22	23921828	23924182		chr4	53195677	53196674
chr22	23925326	23926125		chr4	57241542	57243622
chr22	28041911	28043040		chr4	74704435	74705771
chr22	35426596	35427871		chr4	81325553	81326976
chr22	35552100	35552951		chr4	81330221	81331044
chr22	35575041	35576378		chr4	81336018	81338479
chr22	35713955	35714708		chr4	84423063	84424220
chr22	38052206	38053058		chr4	85636000	85637380
chr22	38293687	38294779		chr4	88030632	88032737
chr22	38618680	38621190		chr4	89146628	89147406
chr22	41516697	41517341		chr4	109311552	109312800
chr22	44046111	44047325		chr4	110841910	110842914
chr22	46407741	46408023		chr4	111761255	111761426
chr22	47259699	47262551		chr4	111768500	111770719
chr22	48871641	48872877		chr4	111778002	111782010
chr22	49524353	49525595		chr4	113511402	113512512
chr3	1915512	1916775		chr4	140151830	140152199
chr3	3056127	3057326		chr4	152724672	152725757
chr3	3861659	3863641		chr4	153821258	153822567
chr3	4733162	4734451		chr4	154931760	154933980
chr3	4993350	4994149		chr4	160035958	160037235
chr3	9240211	9240918		chr4	170420467	170421647
chr3	10524368	10525975		chr4	174688317	174691016
chr3	10827219	10828619		chr4	174693664	174697332
chr3	10833836	10834868		chr4	185971085	185972490
chr3	11737968	11738833		chr4	186968890	186970171
chr3	13953487	13953553		chr5	1055478	1057765
chr3	14828322	14828947		chr5	1063091	1063816
chr3	14837119	14838118		chr5	1628387	1629550
chr3	16901924	16903201		chr5	3646771	3647936
chr3	39826940	39827973		chr5	10299794	10300411
chr3	42285777	42286865		chr5	13998642	13999866
chr3	44541825	44542452		chr5	14191436	14192727
chr3	45037094	45037944		chr5	21528171	21529338
chr3	46219235	46221076		chr5	32481108	32482343
chr3	46281667	46282994		chr5	34041807	34042726
chr3	46423179	46424370		chr5	34216561	34217743
chr3	47924994	47926251		chr5	43073198	43074407
chr3	48388580	48390118		chr5	49996896	49997640
chr3	49565519	49566777		chr5	67556698	67559156
chr3	50351026	50352233		chr5	68746703	68749091
chr3	53102263	53102653		chr5	108414981	108416235
chr3	53498814	53499821		chr5	115925595	115926778
chr3	58633055	58633512		chr5	122450326	122452131
chr3	69061963	69063751		chr5	131651423	131651774
chr3	69067226	69068006		chr5	133473802	133475359
chr3	71624627	71625909		chr5	133479632	133480431
chr3	71917004	71918586		chr5	137830310	137831532
chr3	75723189	75724393		chr5	138236418	138239681
chr3	75762438	75764463		chr5	139006367	139007961
chr3	75799656	75801083		chr5	141960617	141961563
chr3	110537740	110538250		chr5	142050140	142050874
chr3	113840119	113841916		chr5	149355021	149356103
chr3	125787819	125788655		chr5	149860459	149862374
chr3	126169562	126170796		chr5	149958159	149959532
chr3	126327358	126327580		chr5	149994257	149995200
chr3	126926201	126927191		chr5	150306501	150307483
chr3	126955712	126957011		chr5	158463651	158466764
chr3	127136651	127137294		chr5	167646995	167648647
chr3	131238381	131239732		chr5	172691052	172692141
chr3	138967627	138968687		chr5	176716708	176717684
chr3	139635078	139635852		chr5	176721839	176722816
chr3	140150466	140151854		chr5	176799758	176800538
chr3	140539361	140539626		chr5	176810682	176813690
chr3	149898579	149899864		chr5	176861987	176863256
chr3	155322638	155324321		chr5	177516950	177517023
chr3	161650567	161651196		chr5	177597384	177599871
chr3	178500422	178501318		chr5	178421655	178703328
chr3	180521915	180522980		chr5	180214911	180215926
chr3	187026450	187027737		chr5	180508670	180509817
chr3	187866019	187868729		chr5_h2_hap1	490887	491441
chr3	187910357	187914153		chr5_h2_hap1	631322	631735
chr3	188098205	188098205		chr6	638526	641471
chr3	188217751	188218800		chr6	1556783	1558084
chr3	189379231	189380608		chr6	2188305	2190465
chr3	195569720	195571637		chr6	2577414	2578650
chr3	195599131	195601328		chr6	3274509	3276013
chr3	196870741	196872477		chr6	3793516	3793669
chr3	197199467	197200726		chr6	5026300	5028313
chr3	197850058	197850601		chr6	5052032	5053300
chr4	491609	492662		chr6	10525089	10527745
chr4	983036	984136		chr6	11158921	11213992
chr4	1518504	1520061		chr6	11340861	11345706
chr4	1836916	1838444		chr6	12395712	12397839
chr4	3213339	3214147		chr6	18102728	18102940
chr4	3342137	3343759		chr6	26491282	26493728
chr4	4076061	4078297		chr6	29755134	29756312
chr4	4161050	4163933		chr6	30283490	30284774
chr4	4172139	4172850		chr6	30541439	30542593
chr4	4430604	4431277		chr6	30791796	30791902
chr4	4913425	4914672		chr6	30964474	30966573
chr4	5104380	5105809		chr6	31690484	31691860
chr4	6441549	6441957		chr6	31892400	31894203
chr4	7824644	7826443		chr6	31904847	31905203
chr4	7831379	7832230		chr6	32056936	32058146
chr4	9104864	9105986		chr6	32248866	32250208
chr4	9130713	9131459		chr6	32895169	32896267
chr4	9139474	9140589		chr6	32918231	32919428
chr4	9171829	9172452		chr6	32922614	32924359
chr4	9650153	9651407		chr6	33815091	33816688
chr4	9714439	9715688		chr6	33860102	33861694
chr4	24404612	24405873		chr6	35366104	35367063
chr4	25525427	25526865		chr6	38252049	38253493
chr4	26099682	26101758		chr6	42302947	42304191
chr4	37123871	37124988		chr6	45494823	45497334
chr4	37563975	37564085		chr6	74030310	74031669
chr4	39874431	39875774		chr6	75851154	75852583
chr4	40953061	40953882		chr6	85532758	85536692
chr4	75082210	75083509		chr6	99902185	99904007
chr4	79406784	79408069		chr6	101020510	101023071
chr4	89031936	89033592		chr6	107915502	107916628
chr4	89597743	89598234		chr6	112481560	112482715
chr4	91034595	91036122		chr6	116680100	116681738
chr4	113660619	113663018		chr6	116705433	116707015
chr4	122210530	122211916		chr6	123153190	123154145
chr4	123514880	123515481		chr6	129293130	129293130
chr4	141708122	141709212		chr6	135259827	135259898
chr4	145784945	145786327		chr6	136911136	136912533
chr4	154928525	154929827		chr6	138792452	138792713
chr4	155881247	155882749		chr6	139180415	139181373
chr4	164612747	164613875		chr6	155489669	155490581
chr4	166117009	166118048		chr6	157723942	157724975
chr4	183483463	183484583		chr6	159503420	159503974
chr4	185373776	185376496		chr6	161421937	161424633
chr4	185960211	185961560		chr6	168159014	168161674
chr4	186171469	186172735		chr6	168461817	168462947
chr4	190623096	190624555		chr6	170458289	170459446
chr4	190709827	190710959		chr7	836440	838660
chr4	191199104	191200582		chr7	1049609	1050212
chr5	258794	260530		chr7	6032359	6033925
chr5	575030	575259		chr7	6710555	6711624
chr5	768737	770994		chr7	16760298	16761367
chr5	899032	900361		chr7	16810359	16811647
chr5	1273582	1274636		chr7	19124153	19126765
chr5	1349086	1349935		chr7	19149225	19150485
chr5	1550621	1551568		chr7	22516891	22518168
chr5	1852839	1854455		chr7	27106546	27110727
chr5	3643018	3645661		chr7	27112120	27113391
chr5	11954706	11956094		chr7	27123693	27125334
chr5	14517470	14519774		chr7	27127544	27131693
chr5	33925888	33927047		chr7	27135355	27136127
chr5	34078314	34079537		chr7	27139321	27140690
chr5	43075286	43077166		chr7	27147379	27152911
chr5	43080141	43081263		chr7	27164692	27167440
chr5	53850767	53851584		chr7	27177439	27179964
chr5	55609623	55610431		chr7	30569551	30569766
chr5	62107818	62108948		chr7	30917700	30918955
chr5	64482467	64483972		chr7	39010861	39012074
chr5	71051763	71051976		chr7	42112027	42114357
chr5	77840359	77841733		chr7	42115330	42116582
chr5	78443562	78444283		chr7	42232652	42235389
chr5	79367543	79367761		chr7	44043950	44046273
chr5	79588920	79589455		chr7	45083904	45086658
chr5	79662776	79663581		chr7	45920808	45921148
chr5	80292920	80293779		chr7	47376512	47377779
chr5	99359960	99360770		chr7	48095977	48097226
chr5	100267259	100268791		chr7	55553929	55554645
chr5	110433036	110435386		chr7	55729685	55730585
chr5	126214376	126216030		chr7	72061419	72062262
chr5	127060157	127060935		chr7	72077378	72078341
chr5	127899720	127900949		chr7	72111330	72112359
chr5	131374130	131375253		chr7	73821853	73822689
chr5	133476798	133478075		chr7	73904145	73904401
chr5	134897797	134898878		chr7	73941590	73942624
chr5	139468533	139469757		chr7	74828408	74829801
chr5	140146147	140147523		chr7	74878147	74879426
chr5	140167119	140168897		chr7	75941630	75944649
chr5	140221297	140222848		chr7	75952884	75954248
chr5	140235260	140237076		chr7	76439722	76442758
chr5	140286920	140288902		chr7	90733388	90734248
chr5	140411336	140412791		chr7	94945758	94946359
chr5	140454790	140456866		chr7	98403898	98404896
chr5	140460285	140462612		chr7	98933978	98934638
chr5	140482216	140483665		chr7	99057795	99060628
chr5	140495644	140497399		chr7	99507751	99508878
chr5	140510169	140511597		chr7	99533520	99536005
chr5	140515321	140517997		chr7	99557753	99558609
chr5	140532743	140534262		chr7	99595903	99596615
chr5	140537261	140539780		chr7	99773566	99774442
chr5	140543045	140544254		chr7	99868125	99868988
chr5	140553270	140554464		chr7	100300828	100301533
chr5	140559949	140561543		chr7	107559952	107561001
chr5	140573191	140575780		chr7	115948257	115950031
chr5	140584408	140585686		chr7	121738147	121739214
chr5	140698950	140700058		chr7	128551292	128552443
chr5	141233944	141234996		chr7	129452609	129453743
chr5	141373970	141374142		chr7	129718331	129718438
chr5	150033644	150034038		chr7	142004403	142005227
chr5	150926690	150928098		chr7	142691364	142693596
chr5	151037780	151039365		chr7	142822036	142823744
chr5	154373806	154375092		chr7	143516455	143518248
chr5	159277299	159278799		chr7	143518534	143523886
chr5	159729931	159731211		chr7	143524679	143525459
chr5	168658745	168660244		chr7	143618680	143638746
chr5	169585158	169586297		chr7	143681736	143682389
chr5	172260396	172263023		chr7	143683462	143688090
chr5	172588771	172590165		chr7	148424317	148424317
chr5	173873062	173874827		chr7	148582969	148583768
chr5	174078969	174079449		chr7	149708612	149712039
chr5	174081247	174082433		chr7	149716003	149717643
chr5	174801550	174803588		chr7	150441078	150442958
chr5	175598450	175599826		chr7	158247030	158248098
chr5	175801104	175802090		chr8	12852062	12853647
chr5	175990027	175991196		chr8	19583697	19585308
chr5	176234706	176235960		chr8	22059686	22059826
chr5	177110492	177111728		chr8	22075518	22075719
chr5	177407733	177408343		chr8	22143747	22145212
chr5	178146188	178149213		chr8	23443428	23444692
chr5	178357349	178358416		chr8	23454198	23455521
chr5	179499253	179503059		chr8	25806024	25807036
chr5	179644552	179644661		chr8	27556621	27557642
chr5	179849076	179849170		chr8	28612657	28613469
chr5	180097590	180100249		chr8	29260733	29261242
chr5	180399202	180400781		chr8	32526531	32527716
chr5	180486460	180487291		chr8	36895555	36896858
chr5	180507568	180508382		chr8	38393752	38394718
chr5	180510641	180511920		chr8	42182590	42183715
chr5_h2_hap1	1019822	1021126		chr8	57395426	57396925
chr6	1550301	1554625		chr8	65652547	65655001
chr6	3058291	3058708		chr8	65874210	65875024
chr6	3173726	3175990		chr8	72916725	72918317
chr6	3681463	3682651		chr8	72919727	72920865
chr6	3688333	3689907		chr8	74165656	74167233
chr6	7461843	7462815		chr8	79583668	79584562
chr6	7484900	7486862		chr8	80841232	80841532
chr6	10528818	10530707		chr8	81375234	81376827
chr6	10630469	10632345		chr8	94116871	94117524
chr6	10633103	10634580		chr8	97239770	97240894
chr6	10636260	10638268		chr8	97521739	97522891
chr6	10664773	10665696		chr8	102572561	102576565
chr6	10684625	10684886		chr8	103743247	103743906
chr6	10693588	10695254		chr8	110168305	110169536
chr6	10696171	10696410		chr8	116748196	116749518
chr6	11150674	11151972		chr8	119701896	119703161
chr6	13919821	13921107		chr8	120285875	120287746
chr6	25017587	25018903		chr8	123943491	123945002
chr6	25245589	25246461		chr8	124612720	124613609
chr6	26123984	26125483		chr8	126179899	126180660
chr6	27343785	27345178		chr8	128315433	128316728
chr6	27818579	27820253		chr8	134483737	134485288
chr6	27939838	27940174		chr8	144166726	144169419
chr6	28664923	28666413		chr8	144487191	144488275
chr6	31020342	31021053		chr8	145189677	145190944
chr6	31803783	31805005		chr9	962957	966047
chr6	33867690	33869534		chr9	1038060	1039861
chr6	39395477	39396793		chr9	1042166	1043904
chr6	43519387	43520778		chr9	5874105	5875011
chr6	44391228	44392589		chr9	14308411	14309673
chr6	46400782	46402282		chr9	21960258	21960940
chr6	47954135	47955621		chr9	21995037	21996294
chr6	51382241	51383580		chr9	33453637	33455261
chr6	52059756	52061410		chr9	35391090	35393381
chr6	71380474	71381677		chr9	35860371	35860473
chr6	73385425	73387822		chr9	37456578	37458169
chr6	75973160	75975333		chr9	42843408	42844505
chr6	84473747	84474696		chr9	66765604	66767659
chr6	88913771	88914802		chr9	66982706	66984489
chr6	90328338	90329985		chr9	68944336	68946478
chr6	99729280	99730334		chr9	70926710	70928489
chr6	101952754	101956105		chr9	71134091	71135219
chr6	106651612	106653110		chr9	71846539	71848289
chr6	112187039	112189039		chr9	78307267	78308555
chr6	117908752	117910267		chr9	79837255	79838607
chr6	119710345	119711691		chr9	97574010	97576021
chr6	123150701	123151697		chr9	98104011	98104328
chr6	130223377	130224720		chr9	100406013	100406637
chr6	132071850	132073126		chr9	100583578	100584883
chr6	132970974	132972490		chr9	107359681	107361478
chr6	137854806	137856246		chr9	111120409	111121728
chr6	138571986	138573597		chr9	112010128	112010899
chr6	151303728	151304661		chr9	112469982	112471047
chr6	151602180	151603341		chr9	115105117	115105655
chr6	159003612	159005270		chr9	116121184	116121711
chr6	159166574	159167456		chr9	116306096	116306566
chr6	159931678	159932441		chr9	122694559	122694993
chr6	166502938	166504190		chr9	124028391	124029291
chr6	167037353	167038579		chr9	128417650	128419054
chr6	167451218	167452703		chr9	128717559	128719097
chr6	167652346	167654295		chr9	129752312	129753421
chr7	832445	833614		chr9	130128423	130128423
chr7	1094777	1095506		chr9	130530635	130532562
chr7	1148001	1148789		chr9	134884777	134884926
chr7	1538293	1540325		chr9	135074293	135075577
chr7	4977709	4978171		chr9	135271523	135271611
chr7	5525167	5525811		chr9	136355004	136356363
chr7	5792561	5793009		chr9	137917473	137922024
chr7	5965035	5965215		chr9	139560931	139563339
chr7	6020851	6021571		chr9	139591468	139592266
chr7	6485958	6488010		chr9	139827394	139829390
chr7	6540134	6540685		chrX	1842495	1844574
chr7	6547442	6547873		chrX	2861651	2862049
chr7	6844153	6844721		chrX	6917950	6919394
chr7	6863709	6865456		chrX	15665759	15667708
chr7	15693194	15694715		chrX	39805467	39806697
chr7	16657747	16659000		chrX	46945838	46947395
chr7	20849576	20850421		chrX	70359410	70360383
chr7	23306299	23475003		chrX	71276103	71277851
chr7	26158923	26160163		chrX	131452381	131453461
chr7	27169433	27170881		chrX	134892625	134894023
chr7	27172627	27175787		chrX	139925477	139926576
chr7	31346430	31347771		chrX	148494383	148495362
chr7	32213251	32215219		chrX	152880941	152882011
chr7	41707184	41707717		chrY	10357033	10359023
chr7	43125124	43126438
chr7	45112928	45113906
chr7	48936084	48936353
chr7	50765108	50765443
chr7	50826568	50827896
chr7	57280643	57281048
chr7	65729815	65729949
chr7	75239001	75240019
chr7	82416092	82419651
chr7	82421544	82424080
chr7	86684689	86685832
chr7	87773431	87774845
chr7	96469397	96470421
chr7	96474241	96475525
chr7	97406953	97406988
chr7	97771011	97771784
chr7	97865882	97866767
chr7	97925084	97926711
chr7	99121382	99121559
chr7	100389490	100391222
chr7	100666955	100668790
chr7	102340256	102342318
chr7	113842253	113843034
chr7	114348534	114349749
chr7	116905671	116907170
chr7	123903406	123904384
chr7	124190615	124192083
chr7	128606680	128606820
chr7	131564250	131565993
chr7	138108154	138109511
chr7	138876653	138878007
chr7	141319250	141320497
chr7	141639566	141640072
chr7	142289336	142291882
chr7	142347120	142348988
chr7	143083492	143084786
chr7	143512363	143513709
chr7	143595236	143596516
chr7	143764611	143765238
chr7	149778370	149778541
chr7	150179333	150179956
chr7	151283028	151283058
chr7	151347561	151348382
chr7	151696006	151697002
chr7	153627236	153628640
chr7	155025996	155026784
chr7	155298732	155300195
chr7	156500996	156502234
chr7	157190933	157192824
chr7	157193686	157195564
chr7	158191458	158191905
chr8	320961	322284
chr8	323607	326224
chr8	572007	572534
chr8	672904	674290
chr8	978604	980038
chr8	981480	982495
chr8	1429988	1433284
chr8	1435790	1438708
chr8	1715438	1717088
chr8	1772709	1774150
chr8	1803216	1804845
chr8	1911241	1911882
chr8	1986330	2842986
chr8	2844405	2845413
chr8	2872560	2873300
chr8	4842629	4845600
chr8	6407161	6408613
chr8	6722108	6723605
chr8	6727038	6728277
chr8	6780778	6781653
chr8	6782919	6785261
chr8	6789128	6823231
chr8	6826257	6828258
chr8	6833032	6833813
chr8	6834909	6836182
chr8	6836634	6842546
chr8	6845367	6846899
chr8	6849896	6852916
chr8	6857731	6858834
chr8	6863408	6866132
chr8	6933147	6934467
chr8	7102280	7103622
chr8	7109121	7111354
chr8	7125451	7126633
chr8	7139574	7141552
chr8	7417999	7421675
chr8	7608998	7612306
chr8	7941870	7943767
chr8	10550894	10552138
chr8	10553425	10556905
chr8	10626333	10627627
chr8	10629060	10631023
chr8	11002428	11004759
chr8	11243538	11244338
chr8	11470811	11470854
chr8	11653439	11655098
chr8	11915690	11917020
chr8	12033638	12035162
chr8	12474464	12475101
chr8	12569979	12571149
chr8	13032705	13033496
chr8	13415974	13417159
chr8	17251926	17252104
chr8	17562563	17564456
chr8	22516161	22517637
chr8	22559120	22561065
chr8	23486011	23487614
chr8	28229612	28232029
chr8	29266971	29267995
chr8	30109099	30109911
chr8	30793892	30794854
chr8	31196724	31198547
chr8	31617451	31618698
chr8	32623737	32625859
chr8	33541991	33542904
chr8	36760633	36761577
chr8	37739908	37740722
chr8	37827112	37828174
chr8	37873733	37874703
chr8	38127412	38127878
chr8	39290763	39292205
chr8	41287153	41288998
chr8	42124555	42124796
chr8	42130896	42132989
chr8	42353395	42354222
chr8	49658037	49659716
chr8	50140802	50142109
chr8	54953698	54954283
chr8	55527606	55528851
chr8	55597517	55598569
chr8	56525191	56527114
chr8	56853900	56854785
chr8	57125629	57126452
chr8	59145928	59147211
chr8	67568498	67570004
chr8	71143661	71144383
chr8	75065986	75067173
chr8	75310574	75313894
chr8	80845798	80847050
chr8	86743773	86749380
chr8	86756093	86759596
chr8	86863402	86867155
chr8	86873833	86879584
chr8	86885892	86891498
chr8	86898692	86903688
chr8	99492870	99494126
chr8	104453098	104454421
chr8	104740560	104741830
chr8	108580822	108581778
chr8	121891495	121892228
chr8	128812936	128813114
chr8	134367129	134368219
chr8	134488070	134489547
chr8	139993166	139995375
chr8	142201983	142203185
chr8	142208367	142210324
chr8	142497871	142498742
chr8	143270720	143271515
chr8	143485188	143486514
chr8	143487590	143488942
chr8	143881978	143883860
chr8	143918200	143919673
chr8	143994779	143996138
chr8	144417196	144418601
chr8	144897167	144913638
chr8	145001579	145001949
chr9	108020	108967
chr9	830449	831526
chr9	6318173	6319495
chr9	6622509	6625487
chr9	6633630	6635103
chr9	23673385	23674408
chr9	23809839	23811175
chr9	23812395	23814261
chr9	30763433	30764935
chr9	32623251	32625405
chr9	35783124	35783922
chr9	39353920	39355713
chr9	39361076	39363661
chr9	41498999	41500723
chr9	41503261	41504301
chr9	41506068	41597211
chr9	41648478	41648654
chr9	41763315	41764976
chr9	42328088	42328941
chr9	42466304	42466613
chr9	43014790	43022439
chr9	43130565	43365622
chr9	43368522	43369281
chr9	43554147	43555365
chr9	43557107	43558132
chr9	43560711	43562497
chr9	43566273	43568195
chr9	44944217	44945562
chr9	45628206	65247542
chr9	66256214	66258104
chr9	66260820	66261767
chr9	68767098	68768399
chr9	68938158	68940019
chr9	69668330	69669883
chr9	70106884	70107945
chr9	70510871	70512308
chr9	73952787	73954114
chr9	81188554	81188859
chr9	88952693	88954251
chr9	92015419	92016657
chr9	92017921	92019096
chr9	92414410	92416246
chr9	92545504	92546016
chr9	93924919	93924991
chr9	97898945	97899718
chr9	98839782	98841102
chr9	98870087	98871006
chr9	98878002	98879197
chr9	99320665	99321820
chr9	100597154	100598313
chr9	102831676	102833307
chr9	108730986	108732448
chr9	110926539	110928982
chr9	114860907	114866599
chr9	115958945	115959791
chr9	123068945	123069215
chr9	124369473	124370612
chr9	126053950	126055427
chr9	128412357	128413610
chr9	128682170	128683752
chr9	129933776	129935232
chr9	130911559	130912910
chr9	131141059	131141506
chr9	131845621	131846430
chr9	134019404	134020738
chr9	135225621	135226319
chr9	137209372	137212985
chr9	137590690	137591442
chr9	137740521	137742697
chr9	137991363	137992246
chrX	890137	890615
chrX	896101	896738
chrX	2619742	2621770
chrX	2680334	2681480
chrX	2895866	2897313
chrX	6350112	6350332
chrX	12831045	12832013
chrX	21867536	21868816
chrX	24239890	24241117
chrX	24291081	24292265
chrX	24951000	24952270
chrX	26121556	26123236
chrX	37242097	37242804
chrX	40319735	40320845
chrX	47879983	47880476
chrX	47943109	47943427
chrX	47994219	47994713
chrX	47999290	47999986
chrX	48049860	48051247
chrX	48127488	48128668
chrX	48151541	48153357
chrX	48638710	48641002
chrX	49067076	49068450
chrX	49070098	49074882
chrX	49185446	49210137
chrX	49213931	49215384
chrX	49217083	49219696
chrX	49223388	49238792
chrX	49242585	49244007
chrX	49247654	49248315
chrX	49252145	49253030
chrX	51503690	51504592
chrX	51944442	51945948
chrX	52700594	52700955
chrX	52750589	52754874
chrX	52793846	52795034
chrX	52797846	52798584
chrX	52938311	52938759
chrX	52945096	52946362
chrX	53128257	53130667
chrX	53579590	53580954
chrX	55494954	55497724
chrX	63361614	63362341
chrX	66683148	66684073
chrX	68298221	68300949
chrX	70347095	70347960
chrX	70437655	70438310
chrX	70669139	70671620
chrX	71712556	71713153
chrX	71909831	71912776
chrX	71980800	72010547
chrX	72078601	72080101
chrX	72135267	72136541
chrX	72217466	72218777
chrX	72219593	72221072
chrX	72350556	72351792
chrX	78508695	78509595
chrX	79714828	79716576
chrX	100532403	100534153
chrX	100766534	100767070
chrX	101365615	101368020
chrX	101510424	101513572
chrX	101524666	101525984
chrX	101689118	101690253
chrX	103102815	103104273
chrX	103243530	103246382
chrX	103696261	103696617
chrX	103699115	103700595
chrX	106261092	106261963
chrX	106335989	106337511
chrX	108863276	108863443
chrX	117841470	117895313
chrX	118492310	118492855
chrX	118623973	118625193
chrX	122144032	122145454
chrX	122146767	122147943
chrX	123927087	123927834
chrX	129046633	129048335
chrX	129134420	129135879
chrX	130165041	130166554
chrX	132945508	132947196
chrX	134134806	134135891
chrX	134758220	134759122
chrX	135057738	135059158
chrX	135941180	135942771
chrX	144705771	144706616
chrX	144711078	144712402
chrX	148482253	148484687
chrX	148520819	148522450
chrX	151619529	151621806
chrX	151650079	151651414
chrX	151684783	151686692
chrX	151750943	151751904
chrX	152188417	152190163
chrX	152796767	152798058
chrX	153279366	153280805
chrX	154763656	154765304
chrY	4984780	4985317
chrY	57410795	57411499
