# Supplementary material for: Cell-Type Specific DNA Methylation Patterns Define Human Breast Cellular Identity
Source: PLoS One. 2012 Dec 20;7(12):e52299. doi: 10.1371/journal.pone.0052299 (PMC3527522; doi:10.1371/journal.pone.0052299)
Supplement: Table S2 — Significantly enriched Gene Ontology terms when set of genes in proximity of each ctDMR were analyzed. (XLSX) [file pone.0052299.s002.xlsx]

## Sheet: Sheet1
Biological process		Number of genes
GO.ID	Term	Annotated	Significant	Expected	p value	genes
GO:0009952	anterior/posterior pattern formation	101	24	6.11	4.5e-09	ALX4, HHEX, HOXA10, HOXA2, HOXA3, HOXA5, HOXA9, HOXB5, HOXB6, HOXB8, HOXC10, HOXC4, HOXC5, HOXC6, HOXC9, HOXD10, HOXD3, HOXD4, HOXD9, MEOX2, SFRP1, SFRP2, SHH, T
GO:0048704	embryonic skeletal system morphogenesis	42	17	2.54	1.5e-08	ALX4, COL2A1, HOXA2, HOXA3, HOXA5, HOXB5, HOXB6, HOXB8, HOXC9, HOXD10, HOXD3, HOXD4, HOXD9, PRRX1, TBX15, TFAP2A, TULP3
GO:0030326	embryonic limb morphogenesis	58	15	3.51	5.2e-05	ALX4, DLX6, FBN2, GREM1, HOXA10, HOXA9, HOXC10, HOXD10, HOXD12, HOXD9, MSX1, PRRX1, SHH, TULP3, TWIST1
GO:0007399	nervous system development	770	84	46.54	8.4e-05	ACCN1, ACSL6, ADM, APLP2, ATP6V0D1, BAIAP2, BHLHE22, C1S, CCKAR, CNP, CNTN4, CRIM1, CSGALNACT1, CTF1, DLC1, DLX6, DRD1, DRD2, EPHA2, FGF19, FKTN, FOXC1, FYN, GAS7, GDA, GPR56, GREM1, GSN, HEY1, HHEX, HHIP, HOXA2, HOXA3, HOXB8, HOXC10, HOXD10, HOXD3, HOXD9, ID3, IL1RAPL2, INHBA, ISLR2, ITGA8, KALRN, KLK8, LGI1, LRP8, LRTOMT, MAP2, MSX1, NAV2, NEUROG1, NKX6-1, NNAT, NRG1, OPCML, PCDHA1, PCDHB2, PCD…
GO:0016337	cell-cell adhesion	163	22	9.85	0.00031	AMIGO2, CD34, CEACAM1, CLDN10, CLDN14, CNTN4, COL2A1, CTNND2, DLG5, DPP4, GMDS, ICAM4, ITGA6, ITGA8, PCDHA1, PCDHB2, PCDHB4, PCDHB5, PCDHGA2, PDPN, PKHD1, SOX9
GO:0006355	regulation of transcription, DNA-depende...	1041	88	62.93	0.00058	ALX4, ARNT, BACH1, BRF2, DLX6, DMRT1, DMRT2, DNMT3A, EHMT1, ELAVL2, ELL3, ENO1, FLI1, FOXA3, FOXC1, FOXD4, FOXP1, GLIS1, HAND2, HEY1, HHEX, HLF, HOPX, HOXA10, HOXA2, HOXA3, HOXA5, HOXA9, HOXB5, HOXB6, HOXB8, HOXC10, HOXC4, HOXC5, HOXC6, HOXC9, HOXD10, HOXD12, HOXD3, HOXD4, HOXD9, ID2, ID3, INHBA, IRF6, MEIS1, MEIS2, MEOX2, MSX1, MYOCD, MYOD1, NEUROG1, NFE2L3, NKX6-1, NPAS3, PDE8A, PITX2, POMC, PO…
GO:0051216	cartilage development	58	11	3.51	0.0006	COL2A1, HOXA3, HOXA5, HOXC4, HOXD3, LECT1, MSX1, PRRX1, RUNX2, SOX9, WNT5B
GO:0009954	proximal/distal pattern formation	19	6	1.15	0.00065	GREM1, HOXA10, HOXA9, HOXC10, HOXD10, HOXD9
GO:0009653	anatomical structure morphogenesis	951	100	57.49	0.00073	ACVRL1, ADM, ADRA1B, ALX4, BAIAP2, BHLHE22, BIN3, CASP6, CCBE1, CCKAR, CEACAM1, CLTCL1, CNP, CNTN4, COL2A1, CSGALNACT1, CTNND2, DKK3, DLC1, DLX6, DRD2, EPHA2, F3, FABP1, FBN2, FHL1, FLI1, FOXC1, FYN, GAS7, GNA13, GPC3, GREM1, GSN, HAND2, HEY1, HHEX, HHIP, HOPX, HOXA10, HOXA2, HOXA3, HOXA5, HOXA9, HOXB5, HOXB6, HOXB8, HOXC10, HOXC4, HOXC9, HOXD10, HOXD12, HOXD3, HOXD4, HOXD9, IGF2BP3, ISLR2, ITGA6…
GO:0048701	embryonic cranial skeleton morphogenesis	15	5	0.91	0.00143	HOXA2, PRRX1, TBX15, TFAP2A, TULP3
GO:0015758	glucose transport	46	9	2.78	0.00149	C1QTNF2, DRD1, FGF19, GRB10, PIK3R1, SLC2A10, SLC2A3, SLC2A9, SLC45A1
GO:0008589	regulation of smoothened signaling pathw...	10	4	0.6	0.00207	HHIP, PRRX1, RUNX2, TULP3
GO:0030878	thyroid gland development	10	4	0.6	0.00207	HHEX, HOXA3, HOXA5, HOXD3
GO:0030198	extracellular matrix organization	77	12	4.65	0.0021	APLP2, CCDC80, COL12A1, COL2A1, CSGALNACT1, DPP4, DPT, FOXC1, ITGA8, KAZALD1, TNR, VMO1
GO:0043009	chordate embryonic development	225	38	13.6	0.0025	ACVRL1, ALX4, ARNT, BCL2L1, COL2A1, DLC1, FOXC1, GNA13, HAND2, HOPX, HOXA2, HOXA3, HOXA5, HOXA9, HOXB5, HOXB6, HOXB8, HOXC5, HOXC6, HOXC9, HOXD10, HOXD3, HOXD4, HOXD9, MEOX2, MSX1, PKD2, PRRX1, RGMA, SFRP1, SFRP2, SHH, SOX10, T, TBX15, TFAP2A, TULP3, TWIST1
GO:0008344	adult locomotory behavior	33	7	1.99	0.00306	CNP, DRD1, DRD2, HOXB8, HOXD10, HOXD9, UCHL1
GO:0014032	neural crest cell development	25	6	1.51	0.00313	FGF19, FOXC1, HAND2, NRG1, SHH, SOX9
GO:0048513	organ development	1332	128	80.52	0.00357	ACVRL1, ADM, ADRA1B, AGTR1, ALPL, ALX4, APLP2, ARNT, ATP6V0D1, BCL2L1, BHLHE22, CACNG2, CARTPT, CASP6, CCBE1, CCKAR, CD3D, CEACAM1, CFTR, CNTN4, COL2A1, CTF1, DLC1, DLX6, DMRT1, DMRT2, DRD1, DRD2, DSP, EPHA2, F3, FABP1, FAM65B, FGF19, FHL1, FKTN, FLI1, FOXC1, FYN, GNA13, GPC3, GPR56, GREM1, GSN, HAND2, HEY1, HHEX, HHIP, HIST2H4B, HOXA2, HOXA3, HOXA5, HOXA9, HOXB5, HOXB6, HOXB8, HOXC4, HOXC9, HOXD…
GO:0007166	cell surface receptor linked signaling p...	1094	90	66.13	0.00369	ACVRL1, ADM, ADRA1B, AGRP, AGTR1, AKAP12, APC2, APLP2, ARNT, BAIAP2, CARTPT, CBLC, CCKAR, CD3D, CD79B, CEACAM1, CEP57, CORT, CTF1, CXCL5, DDR1, DEFB1, DGKD, DGKE, DKK3, DKK4, DRD1, DRD2, DTX3, EPHA2, F3, FGF19, FOXC1, FYN, GALP, GNA13, GPC3, GPR120, GPR37, GPR37L1, GPR56, GPR81, GRB10, GREM1, GREM2, GRIN3B, HEY1, HHEX, HHIP, HOXD3, INHBA, ITGA6, ITGA8, KLK5, LAX1, LECT1, LY96, MDFIC, MSX1, NCK2, …
GO:0051017	actin filament bundle assembly	26	6	1.57	0.00387	AIF1, DLC1, GAS7, NEDD9, PRKCQ, TPM1
GO:0021510	spinal cord development	26	6	1.57	0.00387	HOXB8, HOXC10, HOXD10, NKX6-1, SHH, TULP3
GO:0050905	neuromuscular process	35	7	2.12	0.00434	APLP2, DRD1, DRD2, HOXC10, HOXD10, UCHL1, USH1C
GO:0007420	brain development	187	21	11.3	0.00439	APLP2, ATP6V0D1, CCKAR, CNTN4, DLC1, DRD1, DRD2, FOXC1, FYN, GPR56, HHEX, HOXA2, ITGA8, LRP8, MSX1, NNAT, RAX, SHH, STAR, TACC2, TULP3
GO:0048665	neuron fate specification	12	4	0.73	0.00443	HOXC10, HOXD10, NKX6-1, SHH
GO:0007608	sensory perception of smell	19	5	1.15	0.00454	BEST2, DRD2, OBP2B, OR2C1, OR7C1
GO:0050873	brown fat cell differentiation	19	5	1.15	0.00454	BNIP3, ITGA6, LAMB3, LRG1, UCP1
Molecular function
GO.ID	Term	Annotated	Significant	Expected	pvalue	genes
GO:0003700	transcription factor activity	651	68	38.58	2.4e-06	ALX4, ARNT, BACH1, DLX6, DMRT1, DMRT2, ENO1, FLI1, FOXA3, FOXC1, FOXD4, FOXP1, GAS7, HAND2, HEY1, HHEX, HLF, HOPX, HOXA10, HOXA2, HOXA3, HOXA5, HOXA9, HOXB5, HOXB6, HOXB8, HOXC10, HOXC4, HOXC5, HOXC6, HOXC9, HOXD10, HOXD12, HOXD3, HOXD4, HOXD9, IRF6, MEIS1, MEIS2, MEOX2, MSC, MSX1, MYOD1, NEUROG1, NFE2L3, NKX6-1, PITX2, POU6F2, PRDM2, PRRX1, RAX, REXO4, RUNX1, RUNX2, SHOX2, SOX10, SOX21, SOX7, SO…
GO:0043565	sequence-specific DNA binding	421	49	24.95	3.6e-06	ALX4, ARNT, BACH1, DLX6, FLI1, FOXA3, FOXC1, FOXD4, FOXP1, HAND2, HHEX, HLF, HOPX, HOXA10, HOXA2, HOXA3, HOXA5, HOXA9, HOXB5, HOXB6, HOXB8, HOXC10, HOXC4, HOXC5, HOXC6, HOXC9, HOXD10, HOXD12, HOXD3, HOXD4, HOXD9, MEIS1, MEIS2, MEOX2, MSX1, MYOD1, NFE2L3, NKX6-1, PITX2, POU6F2, PRRX1, RAX, SHOX2, SOX10, SOX9, T, TERT, TRPS1, TSPYL2
GO:0005198	structural molecule activity	405	39	24	0.0018	CLDN10, CLDN14, CLTCL1, COL12A1, COL20A1, COL2A1, CRYBB3, CTNNA1, DLG5, DSP, EPB41L3, FBN2, KRT14, KRT17, KRT7, KRT8, LAMB3, MAP2, MAP4, MAP7, MFAP5, MRPL42, MYOC, NCK2, NEBL, NUMA1, NUP62CL, RPL10, RPL13, RPL3L, RPS21, SLIT3, SORBS2, SPRR1A, THBS4, TPM1, TPM4, TUBB2B, VMO1
Cellular component
GO.ID	Term	Annotated	Significant	Expected	pvalue	genes
GO:0005576	extracellular region	1244	111	75.65	0.00049	ABP1, ACPL2, ADAMTS15, ADM, AGR2, AGRP, C1QTNF1, C1QTNF2, C1S, C8orf84, CARTPT, CASP1, CCBE1, CCDC80, CCL3L3, CD248, CEACAM1, CEACAM8, CNP, CNTN4, COL12A1, COL20A1, COL2A1, CORT, CRIM1, CRP, CTF1, CTHRC1, CXCL5, DDR1, DEFB1, DKK3, DKK4, DPP4, DPT, EFEMP1, ELANE, ENPP6, F3, FBN2, FGF19, FKTN, GALP, GLB1L2, GNRH2, GP2, GPC3, GPX7, GREM1, GREM2, GSN, HHIP, HRG, ICAM4, INHBA, KAZALD1, KIRREL3, KLK12,…
GO:0044421	extracellular region part	690	59	41.96	0.00439	ABP1, ADAMTS15, ADM, C1QTNF1, C1QTNF2, CARTPT, CCDC80, CCL3L3, CD248, CEACAM8, CNP, COL12A1, COL20A1, COL2A1, CRP, CTF1, CTHRC1, CXCL5, DKK3, DPT, EFEMP1, F3, FBN2, FKTN, GPC3, GREM1, GREM2, GSN, INHBA, KAZALD1, KLK5, KLK8, LAMB3, LIPC, LRP8, LRRC17, LY96, MAMDC2, MFAP5, MYOC, NAV2, NPPC, QSOX1, RAMP1, RNH1, SERPINA6, SFN, SFRP1, SHH, SLIT3, SMPDL3A, SOD3, SPINT2, TFF3, THBS4, THPO, TNR, WFDC1, W…
GO:0005886	plasma membrane	2214	161	134.64	0.00494	ACCN1, ACSL1, ACSL6, ACVRL1, ADRA1B, AGPAT3, AGTR1, AIF1, AKAP12, ALPL, AMIGO2, ANKS1B, APC2, APLP2, AQP1, ARHGAP17, ASAP2, ATP6V0A4, ATP6V0D1, BAIAP2, BEST2, CACNG2, CAMK1G, CAPN1, CARD14, CASS4, CCKAR, CD300A, CD34, CD3D, CD79B, CD99, CEACAM1, CEACAM5, CEACAM6, CEACAM7, CEACAM8, CFTR, CLDN10, CLDN14, CLTCL1, CNTN4, CPEB1, CRIM1, CTNNA1, CTNND2, CYB561, DDR1, DGKD, DLC1, DLG5, DLGAP2, DPP4, DRD1…
